# Supplementary material for: Recent Advances in Microfluidic Impedance Detection: Principle, Design and Applications
Source: Micromachines (Basel). 2025 Jun 5;16(6):683. doi: 10.3390/mi16060683 (PMC12195414; doi:10.3390/mi16060683)
Supplement: Supplementary file 1 [file micromachines-16-00683-s001.zip]

Archive with 1 entries (1 files):
- micromachines-3640413-supplementary.pdf
